# Supplementary material for: Loss of Mtm1 causes cholestatic liver disease in a model of X-linked myotubular myopathy
Source: J Clin Invest. 2023 Sep 15;133(18):e166275. doi: 10.1172/JCI166275 (PMC10503795; doi:10.1172/JCI166275)
Supplement: Supporting data values [file jci-133-166275-s210.xlsx]

## Sheet: Figure 1B
Condition	None/mild	severe
WT	10	0
mtm	3	6

## Sheet: Figure 1D
Condition	Present	Absent					two separate experimental dates
WT	28	1
	25	3
mtm	7	20
	7	16

## Sheet: Figure 1E
TCA	WT	mtm
	0.335	0.245
	0.297	0.317
	0.241	0.355
	0.291	0.366
TCDCA	WT	mtm
	0.202	0.328
	0.303	0.296
	0.212	0.3
	0.254	0.301
TDCA	WT	mtm
	0.151	0.165
	0.146	0.146
	0.115	0.117
	0.157	0.151

## Sheet: Figure 2C
5dpf segment length			5dpf segment thickness			7dpf segment length			7dpf segment thickness
WT	mtm		WT	mtm		WT	mtm		WT	mtm
31.5765	30.5008		1.63594	7.21377		10.6943	19.6814		5.22804	4.60733
53.8152	68.5193		2.07593	8.15826		9.30007	20.9827		2.10481	4.52394
52.1177	25.5489		2.04148	7.41798		34.0428	73.4587		3.48478	4.21073
76.2443	17.8381		2.5552	8.73622		7.65501	54.4792		1.83212	4.76941
60.595	66.7537		2.61526	7.49705		25.956	52.7076		2.08766	4.6636
26.5691	62.6337		2.29704	7.27401		14.4353	15.35		1.78409	4.47652
139.741	31.9877		2.3907	8.91298		18.5668	29.7154		1.8339	5.13712
15.8155	27.7895		3.96819	7.21474		37.3057	13.1648		2.09145	4.13943
29.6369	33.5212		2.18151	7.57813		52.1575	34.3272		2.34428	5.08142
33.6514	27.0786		3.65622	8.2239		12.4291	4.41602		2.18004	7.22082
14.5702	16.444		4.59648	8.41491		17.2753	48.5297		2.9004	5.26275
54.7546	31.7612		1.97775	7.5811		25.7015	21.9935		3.1571	5.39181
49.7883	9.16378		2.6947	7.31662		10.44	7.37997		2.41233	5.51554
32.393	43.2192		2.74775	7.21377		10.5725	14.8442		3.34698	4.87572
94.8306	15.3023		2.39323	7.22785		24.8552	11.0623		1.95653	4.35106
10.3827	24.2077		3.39904	7.50507		9.67873	14.9029		4.36678	5.96787
45.8238	19.8421		2.44223	7.4002		30.0793	17.5933		4.02727	6.39301
79.769	46.3283		2.912	8.98859		21.9177	18.1904		2.18936	6.24299
25.599	36.827		2.45721	8.13493		24.421	11.6326		3.12982	4.20958
2.92743	28.1577		2.34767	10.0893		1.39967	10.4519		2.31374	4.44838
83.3466	49.7114		1.65686	8.28445		14.7665	16.5321		3.31032	4.84449
32.6558	35.3772		2.84382	7.38856		23.5842	15.3333		3.95349	5.5344
16.4608	9.36477		3.21912	8.94145		16.3935	15.1892		4.03206	5.17136
6.85806	15.1396		4.96669	9.06042		9.80356	14.9704		3.50045	4.71065
33.2706	37.8678		1.1788	8.49125		8.7471	19.6082		3.77908	4.77418
26.5971	24.8091		3.55078	8.67352		12.0617	10.9349		3.16102	4.69197
17.8965	6.71836		1.63822	7.24193		9.71496	15.1197		3.54636	4.11056
15.8629	49.1413		2.99828	7.57651		14.3662	8.36822		4.33887	5.58338
18.4056	10.4671		3.10765	7.22491		20.386	28.5009		2.62168	4.66249
1.55886	94.9474		2.64193	7.53763		49.1848	24.053		2.83167	6.68256
26.4957	62.1698		2.12588	7.69462		6.49416	41.3617		1.91238	5.59417
5.86171	32.3549		1.71529	8.48889		19.7055	9.84151		2.21672	4.66927
15.474	13.4393		2.94792	7.22641		12.2192	16.8317		2.15621	5.53529
9.21771	15.9596		4.25891	7.22641		15.5909	22.894		2.31133	4.06238
7.01337	18.6811		4.91047	8.18172		13.2087	21.4553		1.74103	6.26786
16.8489	9.77032		3.40409	7.33273		5.49895	10.5094		1.74103	6.54032
30.7054	3.07689		2.5338	7.33648		11.3134	15.8705		1.74103	3.68375
1.34624	14.9253		2.54767	7.69627		13.8212	13.1288		1.74103	7.54647
36.7969	24.2643		0.939139	7.50182		5.24045	14.9773		1.74103	4.95954
26.8247	29.3811		0.934596	7.55071		5.48295	15.9804		1.74103	4.24403
6.47813	17.0793		0.948175	8.01109		7.04619	16.8404		2.011	4.7224
3.86823	11.9278		4.28012	7.29166		9.10148	4.72043		1.74103	4.22394
21.0092	19.7656		1.42642	8.48023		3.25578	19.938		1.78919	4.27817
12.516	39.411		2.81195	7.50662		7.88852	13.9435		3.80953	3.5225
51.2659	14.736		1.81166	7.88261		1.8312	7.08065		1.74103	5.73064
17.6311	19.2173		2.5947	8.54617		7.36577	9.40635		2.0663	4.01533
58.1917	9.80859		3.13284	7.91627		3.67976	16.0378		1.80752	6.30283
47.1972	32.6225		3.30619	7.52597		3.03745	14.2735		1.8383	3.95676
45.2706	18.8982		1.02634	7.38519		5.04723	54.9972		2.56731	5.25614
22.1048	15.6224		2.9261	9.1656		4.53171	14.8551		1.84682	4.32415
15.8349	22.2675		3.34622	9.17891		3.27654	30.2364		1.93626	4.04507
14.3823	69.7256		2.10076	7.61576		10.3155	7.02389		2.30914	6.2876
22.9898	71.923		3.50153	8.64326		22.0927	9.95043		2.17029	5.53078
12.0037	14.8949		1.20156	9.00467		7.67867	7.68305		3.03612	5.60767
7.84735	13.3819		3.20373	9.23057		4.59404	14.5558		2.71164	4.14833
27.7477	23.1611		2.05765	7.51926		8.92264	13.7491		1.9935	4.51337
12.4501			4.57176			8.94857	8.2639		1.9762	6.5192
26.1535			3.31714			10.474	15.5503		2.28594	6.39297
39.0644			2.85729			7.70011	12.2536		2.24515	6.13041
22.2207			3.40712			8.04382	7.75949		2.27405	5.5307
27.4573			2.15404			14.8021	4.83676		3.20445	9.05352
40.1209			2.64298			13.25	21.0815		3.38845	5.57826
43.5526			2.779			5.81693	13.9409		3.23643	7.32956
17.6735			2.87088			17.6465	17.6678		2.94851	5.11808
1.11406			5.31549			8.69011	17.4375		2.17429	5.99678
10.9133			3.0933			6.46472	21.1463		1.89213	5.54486
4.80459			1.97336			8.76153	14.7984		2.23068	5.55749
8.58607			2.66245			5.91767	25.3971		2.28795	3.91576
8.86209			2.50673			10.9355	19.0959		2.58719	4.12896
18.3551			2.7396			7.61044	14.9609		1.74103	3.90976
1.37467			5.66071			3.51906	6.72598		1.91795	6.07884
						24.2832	5.11492		2.46586	7.26181
						4.86239	10.1324		4.96403	7.40577
						5.39167	6.3253		1.82232	5.51473
						5.61775	4.98234		1.77155	4.92785
						5.85765	5.14092		1.76647	5.65757
						7.09153	5.78522		1.89636	5.30362
						2.59327	4.56426		1.94134	6.09781
						6.03977			1.74103
						5.55849			2.55284
						5.37171			1.74103
						3.25655			1.74169
						7.31419			2.27115
						7.63493			1.74103
						8.6172			1.74103
						14.1461			1.74103
						9.61763			1.77602
						11.9848			1.74103
						6.60037			1.74103
						7.22271			1.74103
						14.1364			1.74103
						3.41369			1.74103
						9.42937			1.87377
						8.0637			1.95726
						8.3352			2.36812
						4.63298			1.98336
						4.31624			1.91579
						3.47364			1.74103
						12.322			2.06829
						6.85459			2.82168
						6.99386			2.50121
						8.65021			2.0897
						2.56975			2.17737
						12.9596			2.30822
						8.59179			1.89638
						3.56743			2.02144
						5.21106			1.80022
						10.1762			1.77318
						11.7678			1.91743
						9.97158			2.18971
						9.38169			2.65416
						17.4348			2.77872
						8.37269			1.85146
						8.10694			1.8155
						4.28486			1.90801
						4.92009			2.26887
						7.25677			2.16264
						7.25393			3.74787
						10.8018			1.76486
						17.6323			1.78811
						14.8176			1.76119
						6.11419			2.26517
						3.53563			2.74191
						3.85687			3.90195
						5.97848			3.20489
						5.61553			4.31037
						6.09969			3.75629
						3.57214			5.3313
						9.02633			2.40374
						6.59487			1.74103
						6.73223			2.71737
						3.41636			3.33353
						7.67602			3.26972
						3.59887			2.6448
						9.16731			1.90021
						11.5631			2.11323
						6.42074			2.15101
						3.6855			2.83097
						13.1783			1.74103
						13.8229			1.89525
						4.80436			1.74103
						4.78489			2.16707
						25.4165			3.06236
						8.16855			2.75841
						3.75092			3.49567
						1.59785			2.94435
						8.26779			1.84002
						4.49696			2.63175
						5.97348			3.93258
						10.2189			2.91599
						13.9952			2.14626
						13.7112			4.03395
						5.0619			3.28323
						9.89833			3.29454
						8.85761			3.58117
						10.4042			4.43289
						7.79997			4.32365
						8.27572			3.64469
						10.5642			2.07973
						11.2115			2.16966
						2.1401			3.61417
						15.0485			2.99259
						13.6982			2.32165
						8.03417			4.35058
						6.56786			5.80594
						6.38942			4.16132
						4.16976			3.90089
						8.98562			1.978
						3.72197			6.47466
						18.3929			2.01892
						1.11258			2.56861
						0.886321			2.22593
						0.888847			2.48239
						0.976407			2.31756
						0.970813			2.81068
						0.832807			2.78949

## Sheet: Figure 3D
WT	mtm
396	13
222	4
149	2
140	13
137	5
	6

## Sheet: Figure 3E
WT	mtm
10	12
8	9
13	5

## Sheet: Figure 3F
WT	mtm
41	12
43	11
69	7

## Sheet: Figure 3G
WT	mtm
8	1
13	1
15	1

## Sheet: Figure 5E
	baseMean	log2FoldChange	lfcSE	stat	pvalue	padj
abcb11b	9258.63	-0.0954425	0.316185	-0.301856	0.762762	0.854331
abcc2	647.545	-0.07954	0.638786	-0.124517	0.900906	0.944064
abcc3	51.5805	2.63549	0.536483	4.91252	8.99122e-07	8.90809e-06
pgp	985.154	-0.267621	0.597157	-0.448158	0.65404	0.775775

## Sheet: Figure 7B
Condition	Present	Absent
WT + GFP	45	2
MTM + GFP	24	13
WT - GFP	14	2
MTM - GFP	3	7

[truncated: 3 more sheets: Figure 8A, Figure 8B, Supplemental 2 C]
